# Supplementary material for: Malaria Risk Drivers in the Brazilian Amazon: Land Use—Land Cover Interactions and Biological Diversity
Source: Int J Environ Res Public Health. 2023 Aug 1;20(15):6497. doi: 10.3390/ijerph20156497 (PMC10419050; doi:10.3390/ijerph20156497)
Supplement: Supplementary file 1 [file ijerph-20-06497-s001.zip]

Archive with 10 entries (10 files):
- Figure S1.png
- Figure S2.jpg
- Figure S3.jpeg
- Figure S4.jpeg
- Figure S5.gif
- Figure S6.gif
- Figure S7.png
- Figure S8.png
- Figure S9.png
- Suplementary tables.xlsx
