# Supplementary material for: Malaria Risk Drivers in the Brazilian Amazon: Land Use—Land Cover Interactions and Biological Diversity
Source: Int J Environ Res Public Health. 2023 Aug 1;20(15):6497. doi: 10.3390/ijerph20156497 (PMC10419050; doi:10.3390/ijerph20156497)
Supplement: Supplementary file 1 [file ijerph-20-06497-s001.zip › Suplementary tables.xlsx]

## Sheet: Table S9 vivax
Coefficient	mean	Model	0.025quant	0.975quant
(Intercept)	4.252	nbinomial zero-inflated 1	-26.746	35.147
Altitude	1.398	nbinomial zero-inflated 1	0.058	2.79		Table S9. Model estimates for the Plasmodium vivax risk.
Precipitation wet season	-0.3	nbinomial zero-inflated 1	-1.146	0.544
Precipitation dry season	-0.244	nbinomial zero-inflated 1	-0.613	0.124
Temperature wet season	20.011	nbinomial zero-inflated 1	9.374	30.657
Temperature dry season	-21.511	nbinomial zero-inflated 1	-31.748	-11.246
Pasture	0.018	nbinomial zero-inflated 1	-0.668	0.707
Forest Formation	2.463	nbinomial zero-inflated 1	1.404	3.526
Grassland	0.458	nbinomial zero-inflated 1	-0.085	1.002
River Lake and Ocean	0.434	nbinomial zero-inflated 1	-0.279	1.152
Urban Infrastructure	2.265	nbinomial zero-inflated 1	0.966	3.57
Temporary crops	-0.592	nbinomial zero-inflated 1	-1.474	0.281
Endemic amphibians	-0.931	nbinomial zero-inflated 1	-3.018	1.151
Endemic birds	0.942	nbinomial zero-inflated 1	-0.903	2.789
Bird richness	-2.749	nbinomial zero-inflated 1	-10.701	5.23

## Sheet: Table S10 falciparum
Coefficient	mean	Model	mean	0.025quant	0.975quant
(Intercept)	4.252	nbinomial zero-inflated 1	4.252	-26.746	35.147
Altitude	1.398	nbinomial zero-inflated 1	1.398	0.058	2.79
Precipitation wet season	-0.3	nbinomial zero-inflated 1	-0.3	-1.146	0.544		Table S10. Model estimates for the Plasmodium falciparum risk.
Precipitation dry season	-0.244	nbinomial zero-inflated 1	-0.244	-0.613	0.124
Temperature wet season	20.011	nbinomial zero-inflated 1	20.011	9.374	30.657
Temperature dry season	-21.511	nbinomial zero-inflated 1	-21.511	-31.748	-11.246
Pasture	0.018	nbinomial zero-inflated 1	0.018	-0.668	0.707
Forest Formation	2.463	nbinomial zero-inflated 1	2.463	1.404	3.526
Grassland	0.458	nbinomial zero-inflated 1	0.458	-0.085	1.002
River Lake and Ocean	0.434	nbinomial zero-inflated 1	0.434	-0.279	1.152
Urban Infrastructure	2.265	nbinomial zero-inflated 1	2.265	0.966	3.57
Temporary crops	-0.592	nbinomial zero-inflated 1	-0.592	-1.474	0.281
Endemic amphibians	-0.931	nbinomial zero-inflated 1	-0.931	-3.018	1.151
Endemic birds	0.942	nbinomial zero-inflated 1	0.942	-0.903	2.789
Bird richness	-2.749	nbinomial zero-inflated 1	-2.749	-10.701	5.23

## Sheet: Table S11 vivax
Landscape configuration	Parasite	Model	Letters	mean	0.025quant	0.975quant
Grassland * River Lake and Ocean	Plasmodium vivax	zeroinflatednbinomial1	GR	11.996	1.092	22.937
Pasture * Grassland * Temporary crops	Plasmodium vivax	zeroinflatednbinomial1	GPT	11.565	0.443	22.83
Forest Formation * River Lake and Ocean	Plasmodium vivax	zeroinflatednbinomial1	FR	11.34	1.354	21.38
Pasture * Forest Formation * Grassland	Plasmodium vivax	zeroinflatednbinomial1	FGP	6.729	4.018	9.445
Forest Formation * Grassland * River Lake and Ocean	Plasmodium vivax	zeroinflatednbinomial1	FGR	-6.243	-12.269	-0.229
Forest Formation * Grassland	Plasmodium vivax	zeroinflatednbinomial1	FG	-7.454	-10.446	-4.464
Pasture * Forest Formation	Plasmodium vivax	zeroinflatednbinomial1	FP	-7.495	-9.895	-5.105
Pasture * Grassland	Plasmodium vivax	zeroinflatednbinomial1	GP	-12.761	-16.771	-8.76
Grassland * Temporary crops	Plasmodium vivax	zeroinflatednbinomial1	GT	-13.231	-25.745	-1.079
Pasture * Urban Infrastructure	Plasmodium vivax	zeroinflatednbinomial1	PU	-18.925	-36.067	-1.873
Forest Formation * Urban Infrastructure	Plasmodium vivax	zeroinflatednbinomial1	FU	-25.079	-42.212	-7.926
Grassland * River Lake and Ocean	Plasmodium falciparum	zeroinflatednbinomial1	GR	10.603	0.196	21.542
Forest Formation * Grassland * River Lake and Ocean	Plasmodium falciparum	zeroinflatednbinomial1	FGR	-6.216	-12.262	-0.357

## Sheet: Table S12 vivax
Cod IBGE	UF	Municipality	Plasmodium Vivax mean risk
1200336	AC	Mâncio Lima	5.27346
1200427	AC	Rodrigues Alves	5.19268
1300201	AM	Atalaia do Norte	4.3227
1301654	AM	Guajará	4.05685
1303809	AM	São Gabriel da Cachoeira	3.85602		Table S13. First 40 municipalities with the higher predicted cases for the plasmodium vivax interactions model with it´s state and IBGE code.
1200203	AC	Cruzeiro do Sul	3.49254
1301803	AM	Ipixuna	3.35027
1303601	AM	Santa Isabel do Rio Negro	3.12279
1600055	AP	Serra do Navio	2.9049
1600204	AP	Calçoene	2.88316
1302108	AM	Japurá	2.86476
1300029	AM	Alvarães	2.86334
1600501	AP	Oiapoque	2.82903
1400027	RR	Amajari	2.80399
1300409	AM	Barcelos	2.7966
1304260	AM	Uarini	2.75455
1500701	PA	Anajás	2.73523
1302801	AM	Maraã	2.62347
1301407	AM	Eirunepé	2.61831
1300607	AM	Benjamin Constant	2.61528
1100809	RO	Candeias do Jamari	2.5435
1302207	AM	Juruá	2.52145
1600154	AP	Pedra Branca do Amapari	2.50664
1304203	AM	Tefé	2.46543
1400282	RR	Iracema	2.45769
1400050	RR	Alto Alegre	2.45332
1400175	RR	Cantá	2.42175
1303700	AM	Santo Antônio do Içá	2.40876
1303908	AM	São Paulo de Olivença	2.40656
1302306	AM	Jutaí	2.4017
1301209	AM	Coari	2.3983
1304104	AM	Tapauá	2.38167
1301951	AM	Itamarati	2.36706
1301605	AM	Fonte Boa	2.35196
1502806	PA	Curralinho	2.34157
1200393	AC	Porto Walter	2.3335
1301001	AM	Carauari	2.32506
1101104	RO	Itapuã do Oeste	2.3064
1400209	RR	Caracaraí	2.29171
1300904	AM	Canutama	2.27737
